# Supplementary material for: Case Report: Novel Biallelic Variants in the COL18A1 Gene in a Chinese Family With Knobloch Syndrome
Source: Front Neurol. 2022 May 26;13:853918. doi: 10.3389/fneur.2022.853918 (PMC9178278; doi:10.3389/fneur.2022.853918)
Supplement: Supplementary file 2 [file Data_Sheet_1.xlsx]

## Sheet: Sheet1
Variant change	Protein change	gene location		isoform/ Refseq ID
c.12-2A>T	-	intron	1A	NM_001379500
c.550G>A	NP_569711.2:p.E184K(Glu184Lys)	exon	1C	NM_130444
c.268delC	NP_001366429.1:p.R90V(Arg90Valfs*34)	exon	3	NM_001379500
c.355delG	NP_001366429.1:p.V119S(Val119Serfs*5)	exon	3	NM_001379500
c.589delC	NP_001366429.1:p.L197W(Leu197Trpfs*23)	exon	3	NM_001379500
c.929-2A>G	-	intron	6	NM_001379500
c.1070dupC	NP_001366429.1:p.G358R(Gly358Argfs*55)	exon	8	NM_001379500
c.1187_1200dupGGAGGGACGGCACC	NP_001366429.1:p.P401G(Pro401Glyfs*36)	exon	8	NM_001379500
c.1222-1G>A	-	intron	8	NM_001379500	Novel variants reported in this article.
c.1238dupA	NP_001366429.1:p.D413E(Asp413Glufs*58)	exon	9	NM_001379500
c.1785_1786delCCinsA	NP_001366429.1:p.P597L(Pro597Leufs*127)	exon	16	NM_001379500
c.1876C>T	NP_001366429.1:p.R626*(Arg626*)	exon	17	NM_001379500
c.1897-2A>G	-	intron	17	NM_001379500
c.2029delC	NP_001366429.1:p.Q677R(Gln677Argfs*47)	exon	20	NM_001379500
c.2105delT	NP_001366429.1:p.L702P(Leu702Profs*22)	exon	22	NM_001379500
c.2118dupC	NP_001366429.1:p.G707R(Gly707Argfs*23)	exon	22	NM_001379500
c.2257C>T	NP_001366429.1:p.R753*(Arg753*)	exon	25	NM_001379500
c.2368C>T	NP_001366429.1:p.R790*(Arg790*)	exon	27	NM_001379500
c.2673dupC	NP_001366429.1:p.G892R(Gly892Argfs*9)	exon	32	NM_001379500
c.2673delC	NP_001366429.1:p.G892D(Gly892Aspfs*17)	exon	32	NM_001379500
c.2743C>T	NP_001366429.1:p.R915*(Arg915*)	exon	34	NM_001379500
c.2824_2831delGGCCCCCC	NP_001366429.1:p.G942R(Gly942Argfs*142)	exon	34	NM_001379500
c.2833_2840delGGCCCCCC	NP_001366429.1:p.G945R(Gly945Argfs*139)	exon	34	NM_001379500
c.2969_2978dupCAGGCCCCCC	NP_001366429.1:p.G994R(Gly994Argfs*96)	exon	35	NM_001379500
c.2978_2987delCAGGGCCCCC	NP_001366429.1:p.P993L(Pro993Leufs*35)	exon	35	NM_001379500
c.2979_2980delAGinsC	NP_001366429.1:p.P996L(Pro996Leufs*35)	exon	35	NM_001379500
c.2979delA	NP_001366429.1:p.P996L(Pro996Leufs*35)	exon	35	NM_001379500
c.2982delG	NP_001366429.1:p.P996L(Pro996Leufs*35)	exon	35	NM_001379500
c.2987_2996delCTTCATTTCC	NP_001366429.1:p.P996L(Pro996Leufs*32)	exon	35	NM_001379500
c.3013+3A>C	-	intron	35	NM_001379500
c.3059_3075delCCCCTGGAACCATGGGC	NP_001366429.1:p.P1020R(Pro1020Argfs*61)	exon	36	NM_001379500
c.3087+9_3087+10delCT	-	intron	36	NM_001379500
c.3681G>A	NP_085059.2:p.W1227*(Trp1227*)	exon	37	NM_030582
c.3286C>T	NP_001366429.1:p.Q1096*(Gln1096*)	exon	39	NM_001379500
c.3377dupC	NP_001366429.1:p.R1127S(Arg1127Serfs*121)	exon	39	NM_001379500
c.3523_3524delCT	NP_001366429.1:p.L1175V(Leu1175Valfs*72)	exon	40	NM_001379500
c.3610G>A	NP_001366429.1:p.A1204T(Ala1204Thr)	exon	40	NM_001379500
c.3834_3847delCTCGGACCCCAACG	NP_001366429.1:p.S1279A(Ser1279Alafs*9)	exon	42	NM_001379500
c.3951_3954dupTGCC	NP_001366429.1:p.A1319C(Ala1319Cysfs*14)	exon	42	NM_001379500
c.3931_3932delinsT	NP_085059.2:p.G1311S(Gly1311Serfs*25)	exon	42	NM_001379500	Novel variants reported in this article.
